# Supplementary material for: H3K4me2 Promotes the Activation of lncCPSET1 by Jun in the Chicken PGC Formation
Source: Animals (Basel). 2021 May 27;11(6):1572. doi: 10.3390/ani11061572 (PMC8227976; doi:10.3390/ani11061572)
Supplement: Supplementary file 1 [file animals-11-01572-s001.zip]

Archive with 1 entries (1 files):
- animals-1177537-supplementary.tif
